# Supplementary material for: Thermally Conductive and Electrically Insulating Polymer-Based Composites Heat Sinks Fabricated by Fusion Deposition Modeling
Source: Polymers (Basel). 2024 Feb 4;16(3):432. doi: 10.3390/polym16030432 (PMC10857692; doi:10.3390/polym16030432)
Supplement: Supplementary file 1 [file polymers-16-00432-s001.zip]

Archive with 2 entries (2 files):
- Supporting_information/Video S1.mp4
- Supporting_information/Video S2.mp4
